# Supplementary material for: Minimal Infiltrative Disease Identification in Cryopreserved Ovarian Tissue of Girls with Cancer for Future Use: A Systematic Review
Source: Cancers (Basel). 2023 Aug 22;15(17):4199. doi: 10.3390/cancers15174199 (PMC10486797; doi:10.3390/cancers15174199)
Supplement: Supplementary file 1 [file cancers-15-04199-s001.zip]

Archive with 2 entries (2 files):
- Grubliauskaite et al_Table S1.pdf
- Grubliauskiate et al_Table S2.pdf
